# Supplementary material for: Harnessing calcineurin-FK506-FKBP12 crystal structures from invasive fungal pathogens to develop antifungal agents
Source: Nat Commun. 2019 Sep 19;10:4275. doi: 10.1038/s41467-019-12199-1 (PMC6753081; doi:10.1038/s41467-019-12199-1)
Supplement: Supplementary file 4 — Supplementary Data 1 [file 41467_2019_12199_MOESM4_ESM.xlsx]

## Sheet: Sheet1
Name	Sequence (5’-3’)	Direction	Primers Designed for the Generation of A. fumigatus FKBP12 Mutants
FKBP12 cDNA cloning
AfFkbp12-BamHI-F	ATGCGGATCCATGGGTGTCACCAAGGAACTC	Forward
AfFkbp12-BamHI-R	ATGCGGATCCAGCCCTCTTGTTGTTGATGCC	Reverse
FKBP12 promoter cloning
Fkbp12-promo-KpnI-F	gctcggtacctggactctcgcgtcacgcacgga	Forward
Fkbp12-promo-BamHI-R	ATGCGGATCCtgtgattttctggtggagaatagagg	Reverse
FKBP12 terminator cloning
Fkbp12-term-SbfI-F	ATGCCCTGCAGGATACCTGCAAATGATATG	Forward
Fkbp12-term-HindIII-R	ATGCAAGCTTCCACGTCGAACCTGTC	Reverse
FKBP12-F22T
pUCGH-F	gtgccagactttgtgtgtgc	Forward
Fkbp12-F22T-R	TGGATGGTGACGGTGTCGCCCTTC	Reverse
Fkbp12-F22T-F	GAAGGGCGACACCGTCACCATCCA	Forward
pUCGH-R	acacgctgaacttgtg	Reverse
FKBP12-Q50M
pUCGH-F	gtgccagactttgtgtgtgc	Forward
Fkbp12-Q50M-R	CAGTACCGATCATGGTCTGGAAGG	Reverse
Fkbp12-Q50M-F	CCTTCCAGACCATGATCGGTACTG	Forward
pUCGH-R	acacgctgaacttgtg	Reverse
FKBP12-R55E
pUCGH-F	gtgccagactttgtgtgtgc	Forward
Fkbp12-R55E-R	CTTGATGACCTCGCCAGTACCGAT	Reverse
Fkbp12-R55E-F	ATCGGTACTGGCGAGGTCATCAAG	Forward
pUCGH-R	acacgctgaacttgtg	Reverse
FKBP12-F88H
pUCGH-F	gtgccagactttgtgtgtgc	Forward
Fkbp12-F88H-R	ATGACGGGAGGGTGCCCACGAG	Reverse
Fkbp12-F88H-F	CTCGTGGGCACCCTCCCGTCAT	Forward
pUCGH-R	acacgctgaacttgtg	Reverse
HFKBP-K48Q
Fkbp12-promo-KpnI-F	gctcggtacctggactctcgcgtcacgcacgga	Forward
HFkbp-K48Q-R	GAGCATGAACTGGAAGGGCTT	Reverse
HFkbp-K48Q-F	AAGCCCTTCCAGTTCATGCTC	Forward
pUCGH-R	acacgctgaacttgtg	Reverse
HFKBP-M50Q
Fkbp12-promo-KpnI-F	gctcggtacctggactctcgcgtcacgcacgga	Forward
HFkbp-M50Q-R	CTTGCCGAGCTGGAACTTGAA	Reverse
HFkbp-M50Q-F	TTCAAGTTCCAGCTCGGCAAG	Forward
pUCGH-R	acacgctgaacttgtg	Reverse
HFKBP-K48Q-M50Q
Fkbp12-promo-KpnI-F	gctcggtacctggactctcgcgtcacgcacgga	Forward
HFkbp-KM-QQ-R	GCTTGCCGAGCTGGAACTGGAAGGGCTT	Reverse
HFkbp-KM-QQ-F	AAGCCCTTCCAGTTCCAGCTCGGCAAGC	Forward
pUCGH-R	acacgctgaacttgtg	Reverse
HFKBP-R41V-K45E
Fkbp12-promo-KpnI-F	gctcggtacctggactctcgcgtcacgcacgga	Forward
HFkbp-RK-VE-R	AAGGGCTCGTTGCGATCGACGCTGGAGTC	Reverse
HFkbp-RK-VE-F	GACTCCAGCGTCGATCGCAACGAGCCCTT	Forward
pUCGH-R	acacgctgaacttgtg	Reverse
HFKBP-K53T-Q54G
Fkbp12-promo-KpnI-F	gctcggtacctggactctcgcgtcacgcacgga	Forward
HFkbp-KQ-TG-R	TCGGATGACTTCGCCAGTGCCGAGCATGA	Reverse
HFkbp-KQ-TG-F	TCATGCTCGGCACTGGCGAAGTCATCCGA	Forward
pUCGH-R	acacgctgaacttgtg	Reverse
HFKBP-T86R
Fkbp12-promo-KpnI-F	gctcggtacctggactctcgcgtcacgcacgga	Forward
HFkbp-T86R-R	AATACCAGGGTGGCCCCGAGC	Reverse
HFkbp-T86R-F	GCTCGGGGCCACCCTGGTATT	Forward
pUCGH-R	acacgctgaacttgtg	Reverse
HFKBP-H88F
Fkbp12-promo-KpnI-F	gctcggtacctggactctcgcgtcacgcacgga	Forward
HFkbp-H88F-R	GATAATACCAGGGAAGCCGGTAGC	Reverse
HFkbp-H88F-F	GCTACCGGCTTCCCTGGTATTATC	Forward
pUCGH-R	acacgctgaacttgtg	Reverse
HFKBP-T86R-H88F
Fkbp12-promo-KpnI-F	gctcggtacctggactctcgcgtcacgcacgga	Forward
HFkbp-TH-RF-R	ATAATACCAGGGAAGCCCCGAGCGCCGTA	Reverse
HFkbp-TH-RF-F	TACGGCGCTCGGGGCTTCCCTGGTATTAT	Forward
pUCGH-R	acacgctgaacttgtg	Reverse
For Sequencing
Fkbp12-promo-seq-F	gtcaatctaaggtaggcacc	Forward
pUCGH-R	acacgctgaacttgtg	Reverse
For PCR Confirmation
Fkbp12-1-promo-Flank-F	CGAAGACCTACTTTCGAATCTCG	Forward
pUCGH-R	acacgctgaacttgtg	Reverse
Hyg-Screen-F-New	aagtcctcgtgtactgtgtaagcg	Forward
Nucleotides in red color indicate the mutated residue/s
