# Supplementary material for: Harnessing calcineurin-FK506-FKBP12 crystal structures from invasive fungal pathogens to develop antifungal agents
Source: Nat Commun. 2019 Sep 19;10:4275. doi: 10.1038/s41467-019-12199-1 (PMC6753081; doi:10.1038/s41467-019-12199-1)
Supplement: Supplementary file 5 — Supplementary Data 2 [file 41467_2019_12199_MOESM5_ESM.xlsx]

## Sheet: Sheet1
Name	Sequence (5'-3')	Direction
CnaA-G145A			Primers Designed for the Generation of A. fumigatus CnaA Mutants
GCNA-F2	CGACGGATCCATGGATCAAGCACTGGCG	Forward
CnaA-G145A-R	TGCTGAAATAAGCTCTGTCGAC	Reverse
CnaA-G145A-F	GTCGACAGAGCTTATTTCAGCA	Forward
CNA-R-Bam	CGACGGATCCGGCTTCCCTAGTCTC	Reverse
CnaA-Y181A
GCNA-F2	CGACGGATCCATGGATCAAGCACTGGCG	Forward
CnaA-Y181A-R	TGAAGGTGAAGGCATCCGTGAG	Reverse
CnaA-Y181A-F	CTCACGGATGCCTTCACCTTCA	Forward
CNA-R-Bam	CGACGGATCCGGCTTCCCTAGTCTC	Reverse
CnaA-L334A
GCNA-F2	CGACGGATCCATGGATCAAGCACTGGCG	Forward
CnaA-L334A-R	TTGTAGACATCCGCGTAGTTGG	Reverse
CnaA-L334A-F	CCAACTACGCGGATGTCTACAA	Forward
CNA-R-Bam	CGACGGATCCGGCTTCCCTAGTCTC	Reverse
CnaA-D335A
GCNA-F2	CGACGGATCCATGGATCAAGCACTGGCG	Forward
CnaA-D335A-R	GTTGTTGTAGACAGCCAAGTAG	Reverse
CnaA-D335A-F	CTACTTGGCTGTCTACAACAAC	Forward
CNA-R-Bam	CGACGGATCCGGCTTCCCTAGTCTC	Reverse
CnaA-V336A
GCNA-F2	CGACGGATCCATGGATCAAGCACTGGCG	Forward
CnaA-V336A-R	GTTGTTGTAGGCATCCAAGTAG	Reverse
CnaA-V336A-F	CTACTTGGATGCCTACAACAAC	Forward
CNA-R-Bam	CGACGGATCCGGCTTCCCTAGTCTC	Reverse
CnaA-V336R
GCNA-F2	CGACGGATCCATGGATCAAGCACTGGCG	Forward
CnaA-V336R-R	GTTGTTGTAGCGATCCAAGTAG	Reverse
CnaA-V336R-F	CTACTTGGATCGCTACAACAAC	Forward
CNA-R-Bam	CGACGGATCCGGCTTCCCTAGTCTC	Reverse
CnaA-Y337A
GCNA-F2	CGACGGATCCATGGATCAAGCACTGGCG	Forward
CnaA-Y337A-R	GCCTTGTTGTTGGCGACATCCA	Reverse
CnaA-Y337A-F	TGGATGTCGCCAACAACAAGGC	Forward
CNA-R-Bam	CGACGGATCCGGCTTCCCTAGTCTC	Reverse
CnaA-Y363A
GCNA-F2	CGACGGATCCATGGATCAAGCACTGGCG	Forward
CnaA-Y363A-R	TTTGGCAACCAGGCCGGGTGAG	Reverse
CnaA-Y363A-F	CTCACCCGGCCTGGTTGCCAAA	Forward
CNA-R-Bam	CGACGGATCCGGCTTCCCTAGTCTC	Reverse
CnaA-Y363F
GCNA-F2	CGACGGATCCATGGATCAAGCACTGGCG	Forward
CnaA-Y363F-R	TTTGGCAACCAGAACGGGTGAG	Reverse
CnaA-Y363F-F	CTCACCCGTTCTGGTTGCCAAA	Forward
CNA-R-Bam	CGACGGATCCGGCTTCCCTAGTCTC	Reverse
CnaA-W364A
GCNA-F2	CGACGGATCCATGGATCAAGCACTGGCG	Forward
CnaA-W364A-R	TGAAGTTTGGCAACGCGTACGG	Reverse
CnaA-W364A-F	CCGTACGCGTTGCCAAACTTCA	Forward
CNA-R-Bam	CGACGGATCCGGCTTCCCTAGTCTC	Reverse
CnaA-M369A
GCNA-F2	CGACGGATCCATGGATCAAGCACTGGCG	Forward
CnaA-M369A-R	AAACACGTCCGCGAAGTTTGGC	Reverse
CnaA-M369A-F	GCCAAACTTCGCGGACGTGTTT	Forward
CNA-R-Bam	CGACGGATCCGGCTTCCCTAGTCTC	Reverse
CnaA-Y363A-M369A
GCNA-F2	CGACGGATCCATGGATCAAGCACTGGCG	Forward
CnaA-Y363A-R	TTTGGCAACCAGGCCGGGTGAG	Reverse
CnaA-Y363A-F	CTCACCCGGCCTGGTTGCCAAA	Forward
CnaA-M369A-R	AAACACGTCCGCGAAGTTTGGC	Reverse
CnaA-M369A-F	GCCAAACTTCGCGGACGTGTTT	Forward
CNA-R-Bam	CGACGGATCCGGCTTCCCTAGTCTC	Reverse
CnaA-T373A
GCNA-F2	CGACGGATCCATGGATCAAGCACTGGCG	Forward
CnaA-T373A-R	GAAGCGACCACGCAAACACGTC	Reverse
CnaA-T373A-F	GACGTGTTTGCGTGGTCGCTTC	Forward
CNA-R-Bam	CGACGGATCCGGCTTCCCTAGTCTC	Reverse
CnaA-T384A
GCNA-F2	CGACGGATCCATGGATCAAGCACTGGCG	Forward
CnaA-T384A-R	TGAGCATATCGGCGATCTTCTC	Reverse
CnaA-T384A-F	GAGAAGATCGCCGATATGCTCA	Forward
CNA-R-Bam	CGACGGATCCGGCTTCCCTAGTCTC	Reverse
For Sequencing
CnaA-L4	GGATCAGCCCACAGGATG	Forward
CnaA-U2	CCGTCCGAGACGAGGTAT	Reverse
CnaA-U3	CATCCTGTGGGCTGATCC	Forward
CnaA-U4	ATGCTCATCGCCATTCTC	Reverse
For PCR Confirmation
CnaA-promo-F	GTACGGTACCAAGTAGTCACCTGCGTGGACGTGG	Forward
CnaA-term-R	aagctttggttggatagacaacggcac	Reverse
Hyg-R	gcccatgaactggctcttaa	Reverse
