# Supplementary material for: Harnessing calcineurin-FK506-FKBP12 crystal structures from invasive fungal pathogens to develop antifungal agents
Source: Nat Commun. 2019 Sep 19;10:4275. doi: 10.1038/s41467-019-12199-1 (PMC6753081; doi:10.1038/s41467-019-12199-1)
Supplement: Supplementary file 6 — Supplementary Data 3 [file 41467_2019_12199_MOESM6_ESM.xlsx]

## Sheet: Sheet1
Strain	Parent Strain	Genotype	Origin	Strains Used and Generated in the Present Study
akuBKU80	CEA17	Wild-type	CBS144-89 (d’Enfert 1996)
AfFkbp12-F22T	akuBKU80	Δfkbp12:: fkbp12promo-fkbp12-F22T-gfp-hph	This study	Reference: d’Enfert (1996) Selection of multiple disruptions events in Aspergillus fumigatus using the orotidine-5’-decarboxylase gene, pyrG, as a unique transformation marker, Curr. Genet. 30: 76-82.
AfFkbp12-R55E	akuBKU80	Δfkbp12:: fkbp12promo-fkbp12-R55E-gfp-hph	This study
AfFkbp12-Q50M	akuBKU80	Δfkbp12:: fkbp12promo-fkbp12-Q50M-gfp-hph	This study
AfFkbp12-F88H	akuBKU80	Δfkbp12:: fkbp12promo-fkbp12-F88H-gfp-hph	This study
HFkbp12		Δfkbp12:: fkbp12promo-Hfkbp12-gfp-hph	This study
HFkbp12-R41V-K45E	akuBKU80	Δfkbp12:: fkbp12promo-Hfkbp12-R41V-K45E-gfp-hph	This study
HFkbp12-K48Q	akuBKU80	Δfkbp12:: fkbp12promo-Hfkbp12-K48Q-gfp-hph	This study
HFkbp12-M50Q	akuBKU80	Δfkbp12:: fkbp12promo-Hfkbp12-M50Q-gfp-hph	This study
HFkbp12-K48Q-M50Q	akuBKU80	Δfkbp12:: fkbp12promo-Hfkbp12-K48Q-M50Q-gfp-hph	This study
HFkbp12-K53T-Q54G	akuBKU80	Δfkbp12:: fkbp12promo-Hfkbp12-K53T-Q54G-gfp-hph	This study
HFkbp12-T86R	akuBKU80	Δfkbp12:: fkbp12promo-Hfkbp12-T86R-gfp-hph	This study
HFkbp12-H88F	akuBKU80	Δfkbp12:: fkbp12promo-Hfkbp12-H88F-gfp-hph	This study
HFkbp12-T86R-H88F	akuBKU80	Δfkbp12:: fkbp12promo-Hfkbp12-T86R-H88F-gfp-hph	This study
CnaA-G145A	akuBKU80	ΔcnaA:: CnaApromo-CnaA-G145A-gfp-hph	This study
CnaA-Y181A	akuBKU80	ΔcnaA:: CnaApromo-CnaA-Y181A-gfp-hph	This study
CnaA-L334A	akuBKU80	ΔcnaA:: CnaApromo-CnaA-L334A-gfp-hph	This study
CnaA-D335A	akuBKU80	ΔcnaA:: CnaApromo-CnaA-D335A-gfp-hph	This study
CnaA-V336A	akuBKU80	ΔcnaA:: CnaApromo-CnaA-V336A-gfp-hph	This study
CnaA-V336R	akuBKU80	ΔcnaA:: CnaApromo-CnaA-V336R-gfp-hph	This study
CnaA-Y337A	akuBKU80	ΔcnaA:: CnaApromo-CnaA-Y337A-gfp-hph	This study
CnaA-Y363A	akuBKU80	ΔcnaA:: CnaApromo-CnaA-Y363A-gfp-hph	This study
CnaA-Y363F	akuBKU80	ΔcnaA:: CnaApromo-CnaA-Y363F-gfp-hph	This study
CnaA-W364A	akuBKU80	ΔcnaA:: CnaApromo-CnaA-W364A-gfp-hph	This study
CnaA-M369A	akuBKU80	ΔcnaA:: CnaApromo-CnaA-M369A-gfp-hph	This study
CnaA-Y363A-M369A	akuBKU80	ΔcnaA:: CnaApromo-CnaA-Y363A-M369A-gfp-hph	This study
CnaA-T373A	akuBKU80	ΔcnaA:: CnaApromo-CnaA-T373A-gfp-hph	This study
CnaA-T384A	akuBKU80	ΔcnaA:: CnaApromo-CnaA-T384A-gfp-hph	This study
