# Supplementary material for: Harnessing calcineurin-FK506-FKBP12 crystal structures from invasive fungal pathogens to develop antifungal agents
Source: Nat Commun. 2019 Sep 19;10:4275. doi: 10.1038/s41467-019-12199-1 (PMC6753081; doi:10.1038/s41467-019-12199-1)
Supplement: Supplementary file 8 — Source Data [file 41467_2019_12199_MOESM8_ESM.zip › SOURCE-DATA-NCOMMS-18-31711B-2019/SOURCE-DATA-FOR-NMR.xlsx]

## Sheet: NMR-Data-Figure-2A
		HUMAN	APO				HUMAN	FK506					FUM	APO				FUM	FK506
2	G	8.36439	111.831		2	G	8.335	112.007	0.0511203		2	G	7.984	111.59		2	G	7.95	111.507	0.0325612
3	V	7.55088	118.079		3	V	7.60489	117.717	0.102928		3	V	7.296	115.831		3	V	7.304	115.595	0.0626955
4	Q	8.505	127.526		4	Q	8.4715	127.157	0.100461		4	T	8.485	121.025		4	T	8.437	120.612	0.11442
5	V	8.803	125.506		5	V	8.7675	125.597	0.0346907		5	K	9.1	126.78		5	K	9.062	126.543	0.068219
6	E	8.993	128.8		6	E	8.9155	128.386	0.122504		6	E	9.225	129.288		6	E	9.129	129.225	0.0698975
7	T	9.126	124.37		7	T	9.12	124.323	0.0131389		7	L	8.913	130.333		7	L	8.896	130.401	0.0216397
8	I	9.295	129.531		8	I	9.2531	129.355	0.0552587		8	K	9.162	125.938		8	K	9.17	125.764	0.0463823
9	S	8.257	114.764		9	S	8.248	114.588	0.0469981		9	S	8.447	114.652		9	S	8.41	114.443	0.0611733
10	P	0	0		10	P	0	0	0		10	P	0	0		10	P	0	0	0
11	G	8.4317	107.932		11	G	8.4075	107.859	0.0258239		11	G	8.887	110.076		11	G	8.882	109.854	0.058842
12	D	7.9909	118.865		12	D	7.978	118.721	0.0391498		12	N	8.443	117.969		12	N	8.447	117.71	0.0685833
13	G	8.6827	108.246		13	G	8.6154	108.075	0.0655893		13	G	8.845	107.183		13	G	8.846	106.965	0.0576817
14	R	8.4848	117.643		14	R	8.4618	117.505	0.0399214		14	V	8.202	116.691		14	V	8.191	116.501	0.0508675
15	T	10.1431	125.299		15	T	10.1926	125.387	0.0420821		15	D	8.31	121.828		15	D	8.295	121.67	0.0431275
16	F	8.0813	124.88		16	F	8.0367	124.935	0.0346991		16	F	0	0		16	F	0	0	0
17	P	0	0		17	P	0	0	0		17	P	0	0		17	P	0	0	0
18	K	8.461	121.634		18	K	8.4219	121.306	0.0910532		18	K	9.355	122.713		18	K	9.412	123.12	0.114978
19	R	8.4202	120.501		19	R	8.4075	120.323	0.0481509		19	K	8.312	119.378		19	K	8.305	119.11	0.0710787
20	G	8.6415	112.855		20	G	8.7747	112.708	0.101901		20	G	8.981	114.979		20	G	9.023	114.6	0.104579
21	Q	8.0582	118.715		21	Q	8.0498	118.825	0.029755		21	D	8.46	121.65		21	D	8.465	121.551	0.0264305
22	T	8.706	119.664		22	T	8.6624	119.759	0.0397605		22	F	8.595	119.385		22	F	8.607	119.366	0.00986256
23	C	0	0		23	C	0	0	0		23	V	9.098	116.477		23	V	9.039	116.455	0.0421234
24	V	7.941	123.375		24	V	8.0323	123.559	0.0808883		24	T	8.085	118.036		24	T	8.077	118.03	0.00587537
25	V	9.5599	118.044		25	V	9.5835	119.354	0.347101		25	I	9.693	121.801		25	I	9.983	129.077	1.93594
26	H	8.5095	118.725		26	H	8.3921	118.334	0.132742		26	H	8.671	122.128		26	H	8.528	126.073	1.04864
27	Y	9.8936	118.589		27	Y	10.0416	118.704	0.109022		27	Y	9.915	120.022		27	Y	10.264	121.639	0.493891
28	T	8.6576	116.814		28	T	8.9825	117.244	0.256388		28	T	8.89	116.51		28	T	9.075	116.903	0.167105
29	G	9.2196	115.179		29	G	9.2091	114.979	0.053381		29	G	9.394	115.584		29	G	9.213	115.393	0.137601
30	M	9.1239	125.556		30	M	9.0065	125.385	0.0945677		30	R	9.1	125.174		30	R	9.231	124.973	0.106811
31	L	8.4184	119.009		31	L	8.3522	119.406	0.115043		31	L	8.435	118.499		31	L	8.279	118.324	0.119632
32	E	9.0072	120.643		32	E	8.8391	120.393	0.136042		32	T	9.552	112.905		32	T	9.364	111.73	0.338106
33	D	7.778	115.33		33	D	7.8269	115.291	0.0360994		33	D	7.568	118.419		33	D	7.616	118.397	0.0344366
34	G	8.1537	108.476		34	G	8.2126	108.357	0.052194		34	G	8.145	108.768		34	G	8.233	108.711	0.0640268
35	K	7.7981	121.76		35	K	7.792	121.655	0.0282178		35	S	8.47	118.819		35	S	8.465	118.978	0.0422158
36	K	8.4458	127.331		36	K	8.5192	128.127	0.21688		36	K	8.696	124.836		36	K	8.635	124.554	0.0861811
37	F	0	0		37	F	0	0	0		37	F	8.256	121.418		37	F	8.401	122.516	0.308066
38	D	6.7693	118.865		38	D	6.9432	118.353	0.182872		38	D	6.778	118.411		38	D	7.043	117.294	0.34993
39	S	8.1665	118.318		39	S	8.4176	118.897	0.234505		39	S	8.288	118.756		39	S	8.507	118.038	0.245086
40	S	7.9133	124.609		40	S	8.3617	125.348	0.372477		40	S	7.977	126.049		40	S	8.437	126.159	0.326569
41	R	7.5596	124.058		41	R	7.7473	123.665	0.16862		41	V	7.232	126.927		41	V	7.406	126.723	0.134354
42	D	7.1512	118.591		42	D	7.0255	118.576	0.0889661		42	D	7.366	120.057		42	D	7.106	119.495	0.236451
43	R	6.8678	115.043		43	R	6.6811	113.39	0.456732		43	R	6.825	114.594		43	R	6.739	113.084	0.40411
44	N	7.76	115.563		44	N	7.7011	116.503	0.252216		44	N	8.026	116.666		44	N	7.957	117.35	0.187431
45	K	7.3411	115.717		45	K	7.3873	115.285	0.118848		45	E	7.492	115.403		45	E	7.571	115.169	0.0833872
46	P	0	0		46	P	0	0	0		46	P	0	0		46	P	0	0	0
47	F	9.146	124.293		47	F	9.084	124.168	0.0549158		47	F	9.008	124.894		47	F	8.84	124.478	0.161944
48	K	7.3746	124.471		48	K	7.1997	124.821	0.154483		48	Q	8.023	126.968		48	Q	7.799	126.621	0.183075
49	F	7.942	115.417		49	F	8.0116	116.143	0.198261		49	T	8.325	115.684		49	T	7.954	114.272	0.456489
50	M	9.1204	122.837		50	M	9.0675	122.881	0.0391442		50	Q	8.495	127.384		50	Q	8.405	126.615	0.213179
51	L	8.5725	131.443		51	L	8.3185	130.826	0.242653		51	I	9.256	130.699		51	I	9.215	130.366	0.0927534
52	G	9.9538	118.335		52	G	10.6609	118.846	0.517917		52	G	8.972	114.33		52	G	8.992	114.301	0.0160894
53	K	7.5056	119.133		53	K	7.6094	119.637	0.152142		53	T	8.364	108.794		53	T	8.282	108.371	0.126044
54	Q	9.0115	116.958		54	Q	8.9105	116.117	0.233613		54	G	9.132	113.51		54	G	9.146	113.377	0.0365545
55	E	9.3495	117.48		55	E	8.2096	121.74	1.38567		55	R	0	0		55	R	0	0	0
56	V	0	0		56	V	0	0	0		56	V	6.97	108.724		56	V	6.902	105.951	0.735241
57	I	7.389	111.33		57	I	6.90043	109.375	0.622061		57	I	7.238	110.973		57	I	6.986	108.184	0.75911
58	R	0	0		58	R	0	0	0		58	K	8.912	126.22		58	K	9.004	126.474	0.0935314
59	G	9.6284	101.913		59	G	9.8081	101.722	0.136786		59	G	9.678	101.493		59	G	9.805	101.152	0.127296
60	W	7.4811	119.832		60	W	7.7118	119.375	0.203101		60	W	7.644	119.529		60	W	7.804	119.233	0.137598
61	E	7.2523	118.388		61	E	7.2716	119.175	0.208641		61	D	7.685	121.813		61	D	7.549	121.471	0.132043
62	E	8.3473	113.811		62	E	8.0977	112.264	0.445657		62	E	8.242	111.732		62	E	8.238	111.681	0.0137866
63	G	7.8752	106.972		63	G	7.7199	107.257	0.133255		63	G	7.834	108.854		63	G	7.67	108.625	0.130839
64	V	8.6575	120.651		64	V	8.6899	120.72	0.0292942		64	V	8.725	121.587		64	V	8.475	121.146	0.21181
65	A	7.0696	117.092		65	A	6.4837	115.487	0.593301		65	P	0	0		65	P	0	0	0
66	Q	7.0931	112.181		66	Q	6.9812	111.756	0.137602		66	Q	6.962	110.686		66	Q	6.92	110.532	0.0504194
67	M	0	0		67	M	0	0	0		67	M	8.288	122.411		67	M	8.269	122.037	0.099859
68	S	8.1402	107.564		68	S	8.1197	107.723	0.0443948		68	S	7.57	111.012		68	S	7.516	110.514	0.13718
69	V	7.6032	119.195		69	V	7.6257	119.238	0.0196518		69	L	7.986	120.368		69	L	8.011	120.404	0.0200803
70	G	8.8009	116.889		70	G	8.7429	116.742	0.0564974		70	G	8.746	117.613		70	G	8.72	117.447	0.0476122
71	Q	8.5624	123.238		71	Q	8.55	123.122	0.0319186		71	E	8.715	124.433		71	E	8.675	124.178	0.0731557
72	R	0	0		72	R	0	0	0		72	K	8.5	122.1		72	K	8.469	122.246	0.0444142
73	A	9.8827	131.034		73	A	9.8766	131.095	0.0168308		73	A	9.586	127.284		73	A	9.577	127.053	0.0614473
74	K	9.1639	120.75		74	K	9.1647	120.54	0.0555107		74	V	9.025	119.932		74	V	8.978	119.691	0.0719039
75	L	9.9347	130.336		75	L	9.908	130.322	0.019225		75	L	9.996	129.67		75	L	9.859	129.085	0.182591
76	T	8.8369	121.727		76	T	8.8093	121.954	0.0632002		76	T	8.968	121.938		76	T	8.886	121.566	0.114232
77	I	9.8455	130.261		77	I	9.8681	129.322	0.248976		77	I	9.803	130.993		77	I	9.783	130.161	0.22058
78	S	8.61561	123.437		78	S	8.6419	123.319	0.0364309		78	T	8.554	118.401		78	T	8.646	118.624	0.0878239
79	P	0	0		79	P	0	0	0		79	P	0	0		79	P	0	0	0
80	D	8.79597	115.743		80	D	8.843	115.607	0.0490429		80	D	8.822	115.603		80	D	8.856	115.594	0.0241593
81	Y	8.04266	120.999		81	Y	8.084	121.486	0.132311		81	Y	8.082	121.295		81	Y	8.083	121.491	0.0518615
82	A	7.738	125.45		82	A	7.8369	125.919	0.142366		82	G	7.755	111.041		82	G	7.788	110.863	0.0525583
83	Y	9.2976	121.938		83	Y	9.2136	121.329	0.171701		83	Y	9.585	126.276		83	Y	9.642	125.807	0.130468
84	G	8.4765	108.335		84	G	8.6039	108.657	0.124025		84	G	8.577	107.68		84	G	8.693	107.764	0.0849819
85	A	0	0		85	A	0	0	0		85	A	9.01021	128.298		85	A	9.01856	128.541	0.0646809
86	T	7.9713	109.308		86	T	7.8004	109.817	0.180802		86	R	8.536	115.6		86	R	8.574	115.635	0.0284209
87	G	7.3471	106.971		87	G	7.293	106.729	0.0745848		87	G	7.232	102.76		87	G	7.332	102.51	0.0968246
88	H	8.7574	121.064		88	H	8.7417	121.504	0.116704		88	F	8.777	120.572		88	F	8.817	121.152	0.156038
89	P	0	0		89	P	0	0	0		89	P	0	0		89	P	0	0	0
90	G	8.5595	113.529		90	G	8.5427	112.936	0.157448		90	P	0	0		90	P	0	0	0
91	I	8.0329	118.044		91	I	7.955	117.429	0.171734		91	V	7.748	120.358		91	V	7.807	121.155	0.214954
92	I	8.1421	119.547		92	I	8.1017	118.907	0.171669		92	I	7.521	118.186		92	I	7.603	118.001	0.0758798
93	P	0	0		93	P	0	0	0		93	P	0	0		93	P	0	0	0
94	P	0	0		94	P	0	0	0		94	G	9.128	111.943		94	G	9.139	112.018	0.0213131
95	H	7.898	115.741		95	H	7.948	115.59	0.0533486		95	N	8.437	117.461		95	N	8.482	117.601	0.0488313
96	A	7.71	121.877		96	A	7.66	121.962	0.0419871		96	S	7.97	113.124		96	S	8.011	112.759	0.100828
97	T	8.4153	122.838		97	T	8.4375	123.194	0.0954879		97	T	8.659	125.71		97	T	8.665	125.846	0.0362315
98	L	8.6767	124.841		98	L	8.7285	124.723	0.0481967		98	L	9.176	125.7		98	L	9.178	125.439	0.0690686
99	V	8.6547	121.052		99	V	8.67	121.403	0.0935202		99	I	8.887	122.491		99	I	8.729	122.506	0.111793
100	F	9.6591	123.497		100	F	9.6206	122.152	0.35692		100	F	9.787	123.712		100	F	9.666	122.683	0.285376
101	D	8.7189	124.348		101	D	8.8967	125.042	0.222555		101	E	9.1	125.3		101	E	9.341	126.257	0.305205
102	V	9.4611	126.263		102	V	9.4677	126.216	0.0133563		102	V	9.221	123.297		102	V	9.166	119.784	0.930266
103	E	9.2297	128.335		103	E	9.0716	127.978	0.146403		103	E	9.075	127.656		103	E	8.829	124.809	0.77307
104	L	8.5646	128.285		104	L	8.5577	128.389	0.0278929		104	L	8.536	128.244		104	L	8.503	128.423	0.0527955
105	L	8.967	128.654		105	L	9.0106	128.765	0.04265		105	L	0	0		105	L	0	0	0
106	K	7.5829	112.165		106	K	7.592	111.731	0.114979		106	G	0	0		106	G	0	0	0
107	L	8.1598	120.45		107	L	8.1735	120.392	0.0181205		107	I	7.99	120.4		107	I	7.974	120.277	0.0344533
	E	8.9225	126.928			E	8.9536	126.858	0.0286997		108	N	10.02	127.4		108	N	10.02	127.17	0.0608523
											109	N	8.52	120.3		109	N	8.5374	120.433	0.0373199
											110	K	8.497	122.898		110	K	8.5	122.69	0.0550725
											111	R	8.577	125.007		111	R	8.591	124.979	0.0123645
											112	A	8.011	130.27		112	A	7.996	130.064	0.0555249

## Sheet: NMR-Data-Supplemental-Figure-2
2	G	0.0325612	2	G	0.232067	0.199506
3	V	0.0626955	3	V	0.296599	0.233904
4	T	0.11442	4	T	0.311236	0.196816
5	K	0.068219	5	K	0.095815	0.027596
6	E	0.0698975	6	E	0.0753143	0.00541689
7	L	0.0216397	7	L	0.0216397	0
8	K	0.0463823	8	K	0.00763828	-0.038744
9	S	0.0611733	9	S	0.0199509	-0.0412224
10	P	0	10	P	0	0
11	G	0.058842	11	G	0.00953075	-0.0493112
12	N	0.0685833	12	N	0.0239086	-0.0446748
13	G	0.0576817	13	G	0.0104841	-0.0471976
14	V	0.0508675	14	V	0.0075159	-0.0433516
15	D	0.0431275	15	D	0.00963976	-0.0334877
16	F	0	16	F	0	0
17	P	0	17	P	0	0
18	K	0.114978	18	K	0.129157	0.0141792
19	K	0.0710787	19	K	0.0474107	-0.023668
20	G	0.104579	20	G	0.0706444	-0.0339351
21	D	0.0264305	21	D	0.0165718	-0.00985871
22	F	0.00986256	22	F	0.0289461	0.0190835
23	V	0.0421234	23	V	0.037775	-0.0043484
24	T	0.00587537	24	T	0.0245404	0.0186651
25	I	1.93594	25	I	1.96413	0.0281912
26	H	1.04864	26	H	1.08393	0.0352981
27	Y	0.493891	27	Y	0.504674	0.0107825
28	T	0.167105	28	T	0.195654	0.0285493
29	G	0.137601	29	G	0.121915	-0.015687
30	R	0.106811	30	R	0.114575	0.00776391
31	L	0.119632	31	L	0.11503	-0.0046015
32	T	0.338106	32	T	0.287101	-0.0510051
33	D	0.0344366	33	D	0.0503324	0.0158958
34	G	0.0640268	34	G	0.0706195	0.00659267
35	S	0.0422158	35	S	0.069842	0.0276262
36	K	0.0861811	36	K	0.0846823	-0.00149882
37	F	0.308066	37	F	0.358787	0.0507208
38	D	0.34993	38	D	0.334148	-0.0157818
39	S	0.245086	39	S	0.230168	-0.0149182
40	S	0.326569	40	S	0.313215	-0.0133536
41	V	0.134354	41	V	0.137108	0.00275396
42	D	0.236451	42	D	0.214694	-0.0217569
43	R	0.40411	43	R	0.338542	-0.0655682
44	N	0.187431	44	N	0.194645	0.00721404
45	E	0.0833872	45	E	0.0509882	-0.032399
46	P	0	46	P	0	0
47	F	0.161944	47	F	0.127422	-0.0345217
48	Q	0.183075	48	Q	0.19411	0.0110345
49	T	0.456489	49	T	0.445071	-0.0114185
50	Q	0.213179	50	Q	0.220874	0.00769485
51	I	0.0927534	51	I	0.0817556	-0.0109978
52	G	0.0160894	52	G	0.0365359	0.0204465
53	T	0.126044	53	T	0.108269	-0.0177743
54	G	0.0365545	54	G	0.0429412	0.00638674
55	R	0	55	R	0	0
56	V	0.735241	56	V	0.754417	0.0191762
57	I	0.75911	57	I	0.705732	-0.0533787
58	K	0.0935314	58	K	0.139909	0.0463779
59	G	0.127296	59	G	0.1123	-0.0149951
60	W	0.137598	60	W	0.133241	-0.00435717
61	D	0.132043	61	D	0.090889	-0.0411545
62	E	0.0137866	62	E	0.03327	0.0194834
63	G	0.130839	63	G	0.114223	-0.0166158
64	V	0.21181	64	V	0.189421	-0.0223893
65	P	0	65	P	0	0
66	Q	0.0504194	66	Q	0.02738	-0.0230395
67	M	0.099859	67	M	0.0863705	-0.0134885
68	S	0.13718	68	S	0.113103	-0.0240771
69	L	0.0200803	69	L	0.0417435	0.0216632
70	G	0.0476122	70	G	0.0181048	-0.0295074
71	E	0.0731557	71	E	0.0457417	-0.0274139
72	K	0.0444142	72	K	0.0687319	0.0243177
73	A	0.0614473	73	A	0.0373324	-0.0241149
74	V	0.0719039	74	V	0.043322	-0.0285819
75	L	0.182591	75	L	0.170924	-0.0116664
76	T	0.114232	76	T	0.0932228	-0.0210088
77	I	0.22058	77	I	0.0768744	-0.143706
78	T	0.0878239	78	T	0.124818	0.0369943
79	P	0	79	P	0	0
80	D	0.0241593	80	D	0.120852	0.0966929
81	Y	0.0518615	81	Y	0.0537021	0.00184058
82	G	0.0525583	82	G	0.0362658	-0.0162926
83	Y	0.130468	83	Y	0.0959266	-0.0345409
84	G	0.0849819	84	G	0.163435	0.0784528
85	A	0.0646809	85	A	0.180851	0.11617
86	R	0.0284209	86	R	0.120074	0.0916529
87	G	0.0968246	87	G	0.0803958	-0.0164288
88	F	0.156038	88	F	0.162196	0.00615745
89	P	0	89	P	0	0
90	P	0	90	P	0	0
91	V	0.214954	91	V	0.136056	-0.0788975
92	I	0.0758798	92	I	0.121135	0.045255
93	P	0	93	P	0	0
94	G	0.0213131	94	G	0.0300192	0.00870602
95	N	0.0488313	95	N	0.0923128	0.0434814
96	S	0.100828	96	S	0.0851151	-0.0157128
97	T	0.0362315	97	T	0.0486333	0.0124018
98	L	0.0690686	98	L	0.0548765	-0.014192
99	I	0.111793	99	I	0.113442	0.00164893
100	F	0.285376	100	F	0.271847	-0.0135284
101	E	0.305205	101	E	0.315604	0.0103992
102	V	0.930266	102	V	0.897433	-0.0328323
103	E	0.77307	103	E	0.760184	-0.0128852
104	L	0.0527955	104	L	0.0732831	0.0204876
105	L	0	105	L	0	0
106	G	0	106	G	0	0
107	I	0.0344533	107	I	0.00746577	-0.0269875
108	N	0.0608523	108	N	0.03345	-0.0274023
109	N	0.0373199	109	N	0.0373199	0
110	K	0.0550725	110	K	0.00797216	-0.0471003
111	R	0.0123645	111	R	0.0181889	0.0058244
112	A	0.0555249	112	A	0.00255836	-0.0529666

## Sheet: NMR-Data-Supplemental-Figure-6
1	G	0.0511203	1	GLY	0.0880885	0.0369682
2	V	0.102928	2	VAL	0.117763	0.0148346
3	Q	0.100461	3	GLN	0.123729	0.0232677
4	V	0.0346907	4	VAL	0.0408095	0.00611886
5	E	0.122504	5	GLU	0.0645548	-0.0579492
6	T	0.0131389	6	THR	0.014709	0.00157009
7	I	0.0552587	7	ILE	0.0114874	-0.0437713
8	S	0.0469981	8	SER	0.0158089	-0.0311891
9	P	0	9	PRO	0	0
10	G	0.0258239	10	GLY	0.00562658	-0.0201973
11	D	0.0391498	11	ASP	0.0472216	0.00807179
12	G	0.0655893	12	GLY	0.0484758	-0.0171134
13	R	0.0399214	13	ARG	0.0326867	-0.00723475
14	T	0.0420821	14	THR	0.0382319	-0.00385023
15	F	0.0346991	15	PHE	0.0163851	-0.018314
16	P	0	16	PRO	0	0
17	K	0.0910532	17	LYS	0.110719	0.0196656
18	R	0.0481509	18	ARG	0.0573169	0.00916603
19	G	0.101901	19	GLY	0.0973525	-0.00454814
20	Q	0.029755	20	GLN	0.0474068	0.0176518
21	T	0.0397605	21	THR	0.0570815	0.017321
22	C	0	22	CYS	0	0
23	V	0.0808883	23	VAL	0.0848985	0.00401015
24	V	0.347101	24	VAL	0.462535	0.115435
25	H	0.132742	25	HIS	0.163979	0.0312371
26	Y	0.109022	26	TYR	0.133895	0.0248731
27	T	0.256388	27	THR	0.264077	0.00768885
28	G	0.053381	28	GLY	0.108132	0.0547506
29	M	0.0945677	29	MET	0.128723	0.0341553
30	L	0.115043	30	LEU	0.113988	-0.00105504
31	E	0.136042	31	GLU	0.100647	-0.035395
32	D	0.0360994	32	ASP	0.0336895	-0.00240998
33	G	0.052194	33	GLY	0.0315565	-0.0206375
34	K	0.0282178	34	LYS	0.0451948	0.016977
35	K	0.21688	35	LYS	0.377811	0.160931
36	F	0	36	PHE	0	0
37	D	0.182872	37	ASP	0.146885	-0.0359861
38	S	0.234505	38	SER	0.298966	0.0644609
39	S	0.372477	39	SER	0.406963	0.0344857
40	R	0.16862	40	ARG	0.199374	0.0307544
41	D	0.0889661	41	ASP	0.0725495	-0.0164166
42	R	0.456732	42	ARG	0.571073	0.114341
43	N	0.252216	43	ASN	0.313221	0.061005
44	K	0.118848	44	LYS	0.10411	-0.014738
45	P	0	45	PRO	0	0
46	F	0.0549158	46	PHE	0.0909203	0.0360044
47	K	0.154483	47	LYS	0.185241	0.0307573
48	F	0.198261	48	PHE	0.314636	0.116375
49	M	0.0391442	49	MET	0.074723	0.0355787
50	L	0.242653	50	LEU	0.348259	0.105607
51	G	0.517917	51	GLY	0.557198	0.0392815
52	K	0.152142	52	LYS	0.210054	0.0579118
53	Q	0.233613	53	GLN	0.238973	0.00536088
54	E	1.38567	54	GLU	1.8717	0.486031
55	V	0	55	VAL	0	0
56	I	0.622061	56	ILE	0.815207	0.193146
57	R	0	57	ARG	0	0
58	G	0.136786	58	GLY	0.148853	0.0120665
59	W	0.203101	59	TRP	0.274272	0.0711714
60	E	0.208641	60	GLU	0.361001	0.152361
61	E	0.445657	61	GLU	0.605895	0.160238
62	G	0.133255	62	GLY	0.211646	0.0783917
63	V	0.0292942	63	VAL	0.057155	0.0278608
64	A	0.593301	64	ALA	0.748429	0.155128
65	Q	0.137602	65	GLN	0.152933	0.0153312
66	M	0	66	MET	0	0
67	S	0.0443948	67	SER	0.02702	-0.0173749
68	V	0.0196518	68	VAL	0.0187675	-0.000884312
69	G	0.0564974	69	GLY	0.0413767	-0.0151207
70	Q	0.0319186	70	GLN	0.0434467	0.011528
71	R	0	71	ARG	0	0
72	A	0.0168308	72	ALA	0.0239492	0.00711843
73	K	0.0555107	73	LYS	0.0849181	0.0294074
74	L	0.019225	74	LEU	0.026316	0.00709099
75	T	0.0632002	75	THR	0.0902874	0.0270872
76	I	0.248976	76	ILE	0.341308	0.0923324
77	S	0.0364309	77	SER	0.0302172	-0.00621369
78	P	0	78	PRO	0	0
79	D	0.0490429	79	ASP	0.0150652	-0.0339777
80	Y	0.132311	80	TYR	0.222551	0.0902398
81	A	0.142366	81	ALA	0.0701829	-0.0721835
82	Y	0.171701	82	TYR	0.260622	0.0889214
83	G	0.124025	83	GLY	0.0754919	-0.0485334
84	A	0	84	ALA	0	0
85	T	0.180802	85	THR	0.0238625	-0.156939
86	G	0.0745848	86	GLY	0.0626001	-0.0119846
87	H	0.116704	87	HIS	0.0693039	-0.0474003
88	P	0	88	PRO	0	0
89	G	0.157448	89	GLY	0.38006	0.222613
90	I	0.171734	90	ILE	0.00412912	-0.167605
91	I	0.171669	91	ILE	0.189819	0.01815
92	P	0	92	PRO	0	0
93	P	0	93	PRO	0	0
94	H	0.0533486	94	HIS	0.0666494	0.0133008
95	A	0.0419871	95	ALA	0.00591148	-0.0360756
96	T	0.0954879	96	THR	0.156441	0.060953
97	L	0.0481967	97	LEU	0.0506305	0.0024338
98	V	0.0935202	98	VAL	0.0879021	-0.00561809
99	F	0.35692	99	PHE	0.511454	0.154534
100	D	0.222555	100	ASP	0.26603	0.0434751
101	V	0.0133563	101	VAL	0.0191384	0.00578216
102	E	0.146403	102	GLU	0.161297	0.0148941
103	L	0.0278929	103	LEU	0.0449104	0.0170175
104	L	0.04265	104	LEU	0.0509621	0.00831211
105	K	0.114979	105	LYS	0.111994	-0.00298492
106	L	0.0181205	106	LEU	0.0493865	0.031266
107	E	0.0286997	107	GLU	0.020323	-0.00837672
